# Supplementary material for: Information decay and enzymatic information recovery for DNA data storage
Source: Commun Biol. 2022 Oct 20;5:1117. doi: 10.1038/s42003-022-04062-9 (PMC9584896; doi:10.1038/s42003-022-04062-9)
Supplement: Supplementary file 4 — Supplementary Data 1 [file 42003_2022_4062_MOESM4_ESM.xlsx]

## Sheet: Figure 1
no numerical data

## Sheet: Figure 2
	no repair			No damage
x	y		x	y
30	2263		30	1006
31	2403		31	1047
32	2927		32	1382
33	3473		33	1556
34	2852		34	1254
35	2997		35	1346
36	2899		36	1342
37	2878		37	1142
38	2972		38	1266
39	2981		39	1272
40	3104		40	1332
41	3210		41	1373
42	3222		42	1262
43	3297		43	1364
44	3267		44	1363
45	3388		45	1302
46	3356		46	1387
47	3422		47	1470
48	3356		48	1480
49	3528		49	1383
50	3539		50	1409
51	3453		51	1456
52	3695		52	1571
53	3568		53	1552
54	3641		54	1610
55	3667		55	1634
56	3664		56	1739
57	3649		57	1751
58	3823		58	1957
59	3755		59	1722
60	3724		60	1783
61	3920		61	1818
62	3728		62	1945
63	3795		63	1976
64	3874		64	2103
65	3733		65	2133
66	3581		66	2118
67	3675		67	2159
68	3586		68	2188
69	3591		69	2243
70	3490		70	2376
71	3517		71	2273
72	3385		72	2475
73	3305		73	2368
74	3380		74	2423
75	3440		75	2541
76	3222		76	2489
77	3233		77	2504
78	3227		78	2655
79	3036		79	2759
80	2933		80	2813
81	2956		81	2729
82	2682		82	2660
83	2824		83	2765
84	2630		84	2781
85	2509		85	2737
86	2590		86	2810
87	2443		87	2815
88	2374		88	2914
89	2318		89	2794
90	2116		90	2745
91	1989		91	2817
92	2046		92	2738
93	1943		93	2729
94	1909		94	2854
95	1778		95	2673
96	1799		96	2857
97	1763		97	2790
98	1610		98	2723
99	1509		99	2509
100	1465		100	2763
101	1376		101	2783
102	1401		102	2663
103	1309		103	2640
104	1258		104	2723
105	1233		105	2625
106	1142		106	2646
107	1135		107	2687
108	1096		108	2541
109	988		109	2368
110	917		110	2447
111	910		111	2652
112	912		112	2540
113	896		113	2351
114	792		114	2444
115	816		115	2392
116	731		116	2474
117	780		117	2350
118	672		118	2315
119	639		119	2217
120	580		120	2204
121	704		121	2404
122	577		122	2338
123	563		123	2157
124	499		124	2259
125	467		125	2307
126	466		126	2267
127	400		127	2119
128	347		128	2070
129	396		129	2328
130	290		130	1941
131	366		131	2479
132	296		132	2370
133	391		133	3135
134	700		134	5564
135	165		135	3118
136	204		136	3901
137	433		137	6419
138	333		138	7402
139	424		139	9761
140	511		140	11502
141	431		141	13135
142	676		142	16147
143	461		143	17197
144	465		144	18892
145	280		145	15028
146	380		146	10968
147	166		147	4519
148	60		148	2536
149	655		149	9358
150	1842		150	112464

## Sheet: Figure 3
no numerical data

## Sheet: Figure 4b
	APL repair			no repair			No damage
x	y		x	y		x	y
30	3007		30	2263		30	1006
31	3059		31	2403		31	1047
32	3646		32	2927		32	1382
33	3970		33	3473		33	1556
34	3647		34	2852		34	1254
35	4059		35	2997		35	1346
36	3849		36	2899		36	1342
37	3907		37	2878		37	1142
38	4042		38	2972		38	1266
39	4058		39	2981		39	1272
40	4051		40	3104		40	1332
41	4211		41	3210		41	1373
42	4239		42	3222		42	1262
43	4316		43	3297		43	1364
44	4337		44	3267		44	1363
45	4338		45	3388		45	1302
46	4383		46	3356		46	1387
47	4333		47	3422		47	1470
48	4371		48	3356		48	1480
49	4538		49	3528		49	1383
50	4553		50	3539		50	1409
51	4469		51	3453		51	1456
52	4494		52	3695		52	1571
53	4822		53	3568		53	1552
54	4739		54	3641		54	1610
55	5017		55	3667		55	1634
56	4533		56	3664		56	1739
57	4782		57	3649		57	1751
58	4751		58	3823		58	1957
59	4713		59	3755		59	1722
60	4713		60	3724		60	1783
61	4887		61	3920		61	1818
62	4916		62	3728		62	1945
63	4670		63	3795		63	1976
64	4857		64	3874		64	2103
65	4822		65	3733		65	2133
66	4859		66	3581		66	2118
67	4998		67	3675		67	2159
68	4614		68	3586		68	2188
69	4939		69	3591		69	2243
70	4629		70	3490		70	2376
71	4846		71	3517		71	2273
72	4702		72	3385		72	2475
73	4786		73	3305		73	2368
74	4465		74	3380		74	2423
75	4586		75	3440		75	2541
76	4458		76	3222		76	2489
77	4576		77	3233		77	2504
78	4384		78	3227		78	2655
79	4346		79	3036		79	2759
80	4321		80	2933		80	2813
81	4254		81	2956		81	2729
82	4292		82	2682		82	2660
83	4155		83	2824		83	2765
84	4065		84	2630		84	2781
85	4021		85	2509		85	2737
86	3886		86	2590		86	2810
87	3894		87	2443		87	2815
88	3637		88	2374		88	2914
89	3835		89	2318		89	2794
90	3457		90	2116		90	2745
91	3357		91	1989		91	2817
92	3377		92	2046		92	2738
93	3251		93	1943		93	2729
94	3266		94	1909		94	2854
95	3193		95	1778		95	2673
96	3064		96	1799		96	2857
97	2991		97	1763		97	2790
98	2860		98	1610		98	2723
99	2745		99	1509		99	2509
100	2583		100	1465		100	2763
101	2716		101	1376		101	2783
102	2660		102	1401		102	2663
103	2500		103	1309		103	2640
104	2507		104	1258		104	2723
105	2499		105	1233		105	2625
106	2382		106	1142		106	2646
107	2231		107	1135		107	2687
108	2241		108	1096		108	2541
109	2191		109	988		109	2368
110	2150		110	917		110	2447
111	1864		111	910		111	2652
112	2023		112	912		112	2540
113	2031		113	896		113	2351
114	1982		114	792		114	2444
115	1825		115	816		115	2392
116	1912		116	731		116	2474
117	1742		117	780		117	2350
118	1692		118	672		118	2315
119	1665		119	639		119	2217
120	1507		120	580		120	2204
121	1668		121	704		121	2404
122	1603		122	577		122	2338
123	1530		123	563		123	2157
124	1376		124	499		124	2259
125	1299		125	467		125	2307
126	1389		126	466		126	2267
127	1240		127	400		127	2119
128	1170		128	347		128	2070
129	1178		129	396		129	2328
130	944		130	290		130	1941
131	1052		131	366		131	2479
132	955		132	296		132	2370
133	1275		133	391		133	3135
134	1514		134	700		134	5564
135	870		135	165		135	3118
136	758		136	204		136	3901
137	1044		137	433		137	6419
138	963		138	333		138	7402
139	934		139	424		139	9761
140	1080		140	511		140	11502
141	844		141	431		141	13135
142	1455		142	676		142	16147
143	916		143	461		143	17197
144	890		144	465		144	18892
145	905		145	280		145	15028
146	1063		146	380		146	10968
147	582		147	166		147	4519
148	297		148	60		148	2536
149	2417		149	655		149	9358
150	6265		150	1842		150	112464

## Sheet: Figure 4c
	Model DNA	File 1
Aging time [weeks]	4	4
Aging temp [degC]	30	30
cycles damage detla CT	1.26	4.24
PreCR repair delta CT from damage	0.73	1.37
APL repair delta CT from damage	0.81	1.66
Percentages
no Repair	41.7544	5.29216
PreCR Repair	69.2555	13.6787
APL Repair	73.2043	16.7241

## Sheet: Figure 5
phys_red	dam_fac	rep_fac	lost_frac_repair
1	0.5	0	0.677414
1	0.5	0.1	0.655454
1	0.5	0.5	0.576549
1	0.5	0.9	0.509699
1	0.75	0	0.80842
1	0.75	0.1	0.764805
1	0.75	0.5	0.624206
1	0.75	0.9	0.517484
1	0.875	0	0.892727
1	0.875	0.1	0.832195
1	0.875	0.5	0.650198
1	0.875	0.9	0.52184
1	0.9375	0	0.942426
1	0.9375	0.1	0.870031
1	0.9375	0.5	0.663421
1	0.9375	0.9	0.523614
2	0.5	0	0.518214
2	0.5	0.1	0.492314
2	0.5	0.5	0.404218
2	0.5	0.9	0.334764
2	0.75	0	0.68709
2	0.75	0.1	0.628176
2	0.75	0.5	0.456587
2	0.75	0.9	0.342668
2	0.875	0	0.812134
2	0.875	0.1	0.720363
2	0.875	0.5	0.48612
2	0.875	0.9	0.346699
2	0.9375	0	0.893903
2	0.9375	0.1	0.776694
2	0.9375	0.5	0.501853
2	0.9375	0.9	0.348629
3	0.5	0	0.418448
3	0.5	0.1	0.391748
3	0.5	0.5	0.306589
3	0.5	0.9	0.242623
3	0.75	0	0.598951
3	0.75	0.1	0.533436
3	0.75	0.5	0.356591
3	0.75	0.9	0.249573
3	0.875	0	0.746601
3	0.875	0.1	0.637281
3	0.875	0.5	0.385611
3	0.875	0.9	0.253257
3	0.9375	0	0.851294
3	0.9375	0.1	0.703326
3	0.9375	0.5	0.401141
3	0.9375	0.9	0.254778
4	0.5	0	0.349503
4	0.5	0.1	0.324012
4	0.5	0.5	0.244617
4	0.5	0.9	0.186945
4	0.75	0	0.531398
4	0.75	0.1	0.463669
4	0.75	0.5	0.290504
4	0.75	0.9	0.192947
4	0.875	0	0.691944
4	0.875	0.1	0.5723
4	0.875	0.5	0.318217
4	0.875	0.9	0.196681
4	0.9375	0	0.813631
4	0.9375	0.1	0.644094
4	0.9375	0.5	0.332807
4	0.9375	0.9	0.197965
5	0.5	0	0.29872
5	0.5	0.1	0.275291
5	0.5	0.5	0.201367
5	0.5	0.9	0.15012
5	0.75	0	0.477919
5	0.75	0.1	0.409725
5	0.75	0.5	0.244026
5	0.75	0.9	0.155571
5	0.875	0	0.646031
5	0.875	0.1	0.519247
5	0.875	0.5	0.269556
5	0.875	0.9	0.158324
5	0.9375	0	0.779626
5	0.9375	0.1	0.594673
5	0.9375	0.5	0.283509
5	0.9375	0.9	0.159735
6	0.5	0	0.260047
6	0.5	0.1	0.237574
6	0.5	0.5	0.169848
6	0.5	0.9	0.124149
6	0.75	0	0.434053
6	0.75	0.1	0.36668
6	0.75	0.5	0.208584
6	0.75	0.9	0.12902
6	0.875	0	0.605598
6	0.875	0.1	0.475636
6	0.875	0.5	0.232595
6	0.875	0.9	0.131506
6	0.9375	0	0.749157
6	0.9375	0.1	0.552285
6	0.9375	0.5	0.245441
6	0.9375	0.9	0.132884
7	0.5	0	0.229242
7	0.5	0.1	0.208123
7	0.5	0.5	0.145819
7	0.5	0.9	0.104703
7	0.75	0	0.396992
7	0.75	0.1	0.331238
7	0.75	0.5	0.181587
7	0.75	0.9	0.108811
7	0.875	0	0.570461
7	0.875	0.1	0.438131
7	0.875	0.5	0.203663
7	0.875	0.9	0.111153
7	0.9375	0	0.720924
7	0.9375	0.1	0.516038
7	0.9375	0.5	0.216041
7	0.9375	0.9	0.112358
8	0.5	0	0.204409
8	0.5	0.1	0.18485
8	0.5	0.5	0.127103
8	0.5	0.9	0.0895514
8	0.75	0	0.365963
8	0.75	0.1	0.301621
8	0.75	0.5	0.159995
8	0.75	0.9	0.0935157
8	0.875	0	0.539146
8	0.875	0.1	0.406362
8	0.875	0.5	0.180231
8	0.875	0.9	0.0955732
8	0.9375	0	0.695
8	0.9375	0.1	0.483958
8	0.9375	0.5	0.191937
8	0.9375	0.9	0.0966805
9	0.5	0	0.183795
9	0.5	0.1	0.165479
9	0.5	0.5	0.112032
9	0.5	0.9	0.0779579
9	0.75	0	0.33847
9	0.75	0.1	0.276843
9	0.75	0.5	0.142356
9	0.75	0.9	0.0816452
9	0.875	0	0.511347
9	0.875	0.1	0.378596
9	0.875	0.5	0.161435
9	0.875	0.9	0.0832734
9	0.9375	0	0.671136
9	0.9375	0.1	0.45528
9	0.9375	0.5	0.172154
9	0.9375	0.9	0.084236
10	0.5	0	0.166671
10	0.5	0.1	0.149285
10	0.5	0.5	0.0996335
10	0.5	0.9	0.0684773
10	0.75	0	0.314682
10	0.75	0.1	0.254732
10	0.75	0.5	0.127469
10	0.75	0.9	0.0716936
10	0.875	0	0.485637
10	0.875	0.1	0.353993
10	0.875	0.5	0.145321
10	0.875	0.9	0.0733682
10	0.9375	0	0.649348
10	0.9375	0.1	0.43053
10	0.9375	0.5	0.155389
10	0.9375	0.9	0.0741741
11	0.5	0	0.151836
11	0.5	0.1	0.135541
11	0.5	0.5	0.0892809
11	0.5	0.9	0.0607734
11	0.75	0	0.294118
11	0.75	0.1	0.235509
11	0.75	0.5	0.115349
11	0.75	0.9	0.0635218
11	0.875	0	0.462994
11	0.875	0.1	0.332364
11	0.875	0.5	0.132038
11	0.875	0.9	0.0649611
11	0.9375	0	0.628826
11	0.9375	0.1	0.407644
11	0.9375	0.5	0.141291
11	0.9375	0.9	0.0659252
12	0.5	0	0.13922
12	0.5	0.1	0.123762
12	0.5	0.5	0.080711
12	0.5	0.9	0.0543056
12	0.75	0	0.275615
12	0.75	0.1	0.218971
12	0.75	0.5	0.104784
12	0.75	0.9	0.0569344
12	0.875	0	0.44204
12	0.875	0.1	0.313317
12	0.875	0.5	0.120196
12	0.875	0.9	0.0583991
12	0.9375	0	0.609176
12	0.9375	0.1	0.386746
12	0.9375	0.5	0.129224
12	0.9375	0.9	0.0591159
13	0.5	0	0.128098
13	0.5	0.1	0.113631
13	0.5	0.5	0.073104
13	0.5	0.9	0.0489206
13	0.75	0	0.259082
13	0.75	0.1	0.204518
13	0.75	0.5	0.095823
13	0.75	0.9	0.0512291
13	0.875	0	0.423038
13	0.875	0.1	0.295278
13	0.875	0.5	0.110441
13	0.875	0.9	0.0526425
13	0.9375	0	0.59142
13	0.9375	0.1	0.36841
13	0.9375	0.5	0.118685
13	0.9375	0.9	0.0533526
14	0.5	0	0.118242
14	0.5	0.1	0.10474
14	0.5	0.5	0.0666791
14	0.5	0.9	0.0442736
14	0.75	0	0.244278
14	0.75	0.1	0.191283
14	0.75	0.5	0.08784
14	0.75	0.9	0.0464282
14	0.875	0	0.405472
14	0.875	0.1	0.279523
14	0.875	0.5	0.101797
14	0.875	0.9	0.0476942
14	0.9375	0	0.574027
14	0.9375	0.1	0.351212
14	0.9375	0.5	0.109674
14	0.9375	0.9	0.0483404
15	0.5	0	0.109762
15	0.5	0.1	0.0970072
15	0.5	0.5	0.0612362
15	0.5	0.9	0.0403114
15	0.75	0	0.230709
15	0.75	0.1	0.17973
15	0.75	0.5	0.0810946
15	0.75	0.9	0.0424836
15	0.875	0	0.388975
15	0.875	0.1	0.265383
15	0.875	0.5	0.0939031
15	0.875	0.9	0.0433708
15	0.9375	0	0.558212
15	0.9375	0.1	0.335176
15	0.9375	0.5	0.101451
15	0.9375	0.9	0.0439675
16	0.5	0	0.102348
16	0.5	0.1	0.0902166
16	0.5	0.5	0.0566053
16	0.5	0.9	0.036942
16	0.75	0	0.21858
16	0.75	0.1	0.169061
16	0.75	0.5	0.0749937
16	0.75	0.9	0.0388442
16	0.875	0	0.374131
16	0.875	0.1	0.252341
16	0.875	0.5	0.0872854
16	0.875	0.9	0.0400358
16	0.9375	0	0.543114
16	0.9375	0.1	0.321247
16	0.9375	0.5	0.0943708
16	0.9375	0.9	0.0403519
17	0.5	0	0.0954732
17	0.5	0.1	0.0839542
17	0.5	0.5	0.0521441
17	0.5	0.9	0.0337962
17	0.75	0	0.207405
17	0.75	0.1	0.159592
17	0.75	0.5	0.069747
17	0.75	0.9	0.0356673
17	0.875	0	0.359648
17	0.875	0.1	0.240164
17	0.875	0.5	0.081265
17	0.875	0.9	0.0366436
17	0.9375	0	0.528975
17	0.9375	0.1	0.30766
17	0.9375	0.5	0.0880587
17	0.9375	0.9	0.0370878
18	0.5	0	0.0895237
18	0.5	0.1	0.0784729
18	0.5	0.5	0.0483772
18	0.5	0.9	0.0312301
18	0.75	0	0.197233
18	0.75	0.1	0.151028
18	0.75	0.5	0.065052
18	0.75	0.9	0.0329125
18	0.875	0	0.346876
18	0.875	0.1	0.229202
18	0.875	0.5	0.0759302
18	0.875	0.9	0.0337454
18	0.9375	0	0.515316
18	0.9375	0.1	0.29515
18	0.9375	0.5	0.0822289
18	0.9375	0.9	0.034322
19	0.5	0	0.0840759
19	0.5	0.1	0.0732836
19	0.5	0.5	0.0450902
19	0.5	0.9	0.0288996
19	0.75	0	0.187982
19	0.75	0.1	0.142994
19	0.75	0.5	0.0608364
19	0.75	0.9	0.0304853
19	0.875	0	0.334414
19	0.875	0.1	0.219193
19	0.875	0.5	0.070936
19	0.875	0.9	0.0312754
19	0.9375	0	0.502266
19	0.9375	0.1	0.283539
19	0.9375	0.5	0.0772698
19	0.9375	0.9	0.0317304
20	0.5	0	0.0791136
20	0.5	0.1	0.0690778
20	0.5	0.5	0.0420295
20	0.5	0.9	0.0268225
20	0.75	0	0.17916
20	0.75	0.1	0.135706
20	0.75	0.5	0.0569608
20	0.75	0.9	0.0283858
20	0.875	0	0.322808
20	0.875	0.1	0.209501
20	0.875	0.5	0.0667548
20	0.875	0.9	0.0290353
20	0.9375	0	0.489764
20	0.9375	0.1	0.272697
20	0.9375	0.5	0.0724851
20	0.9375	0.9	0.0294945
21	0.5	0	0.0746136
21	0.5	0.1	0.0650286
21	0.5	0.5	0.0394073
21	0.5	0.9	0.0249347
21	0.75	0	0.171109
21	0.75	0.1	0.128979
21	0.75	0.5	0.0534194
21	0.75	0.9	0.0265164
21	0.875	0	0.312387
21	0.875	0.1	0.200621
21	0.875	0.5	0.06281
21	0.875	0.9	0.0271999
21	0.9375	0	0.478523
21	0.9375	0.1	0.262783
21	0.9375	0.5	0.0684459
21	0.9375	0.9	0.0274638
22	0.5	0	0.070274
22	0.5	0.1	0.0611856
22	0.5	0.5	0.0369901
22	0.5	0.9	0.0233274
22	0.75	0	0.16406
22	0.75	0.1	0.122829
22	0.75	0.5	0.0503297
22	0.75	0.9	0.0247092
22	0.875	0	0.301901
22	0.875	0.1	0.192622
22	0.875	0.5	0.0593293
22	0.875	0.9	0.0253431
22	0.9375	0	0.467355
22	0.9375	0.1	0.253248
22	0.9375	0.5	0.0647157
22	0.9375	0.9	0.0257015
23	0.5	0	0.0667783
23	0.5	0.1	0.0580681
23	0.5	0.5	0.0346592
23	0.5	0.9	0.0219246
23	0.75	0	0.156931
23	0.75	0.1	0.117211
23	0.75	0.5	0.0473579
23	0.75	0.9	0.0231013
23	0.875	0	0.292446
23	0.875	0.1	0.184779
23	0.875	0.5	0.0560265
23	0.875	0.9	0.0237671
23	0.9375	0	0.457029
23	0.9375	0.1	0.244456
23	0.9375	0.5	0.0609866
23	0.9375	0.9	0.0241601
24	0.5	0	0.0631924
24	0.5	0.1	0.0547852
24	0.5	0.5	0.0325346
24	0.5	0.9	0.0205262
24	0.75	0	0.150496
24	0.75	0.1	0.11198
24	0.75	0.5	0.0447781
24	0.75	0.9	0.0217327
24	0.875	0	0.283382
24	0.875	0.1	0.177732
24	0.875	0.5	0.0531107
24	0.875	0.9	0.0223618
24	0.9375	0	0.446216
24	0.9375	0.1	0.236202
24	0.9375	0.5	0.0578732
24	0.9375	0.9	0.0226733
25	0.5	0	0.0602005
25	0.5	0.1	0.0520947
25	0.5	0.5	0.0308433
25	0.5	0.9	0.0193655
25	0.75	0	0.144346
25	0.75	0.1	0.107193
25	0.75	0.5	0.0424529
25	0.75	0.9	0.0204171
25	0.875	0	0.274745
25	0.875	0.1	0.171242
25	0.875	0.5	0.0502542
25	0.875	0.9	0.0209805
25	0.9375	0	0.436514
25	0.9375	0.1	0.228344
25	0.9375	0.5	0.0548994
25	0.9375	0.9	0.0213616
26	0.5	0	0.0570681
26	0.5	0.1	0.049515
26	0.5	0.5	0.0292283
26	0.5	0.9	0.0181491
26	0.75	0	0.13881
26	0.75	0.1	0.10255
26	0.75	0.5	0.0402233
26	0.75	0.9	0.0192904
26	0.875	0	0.26671
26	0.875	0.1	0.164616
26	0.875	0.5	0.0477175
26	0.875	0.9	0.0198373
26	0.9375	0	0.427263
26	0.9375	0.1	0.220703
26	0.9375	0.5	0.0522245
26	0.9375	0.9	0.020024
27	0.5	0	0.0546451
27	0.5	0.1	0.0469846
27	0.5	0.5	0.0276486
27	0.5	0.9	0.0171826
27	0.75	0	0.133653
27	0.75	0.1	0.0984811
27	0.75	0.5	0.0381888
27	0.75	0.9	0.0182167
27	0.875	0	0.258818
27	0.875	0.1	0.158886
27	0.875	0.5	0.0453584
27	0.875	0.9	0.0187747
27	0.9375	0	0.417917
27	0.9375	0.1	0.213919
27	0.9375	0.5	0.0498424
27	0.9375	0.9	0.0191362
28	0.5	0	0.0521093
28	0.5	0.1	0.0447862
28	0.5	0.5	0.0262482
28	0.5	0.9	0.0162419
28	0.75	0	0.128481
28	0.75	0.1	0.0943158
28	0.75	0.5	0.0364091
28	0.75	0.9	0.0172379
28	0.875	0	0.251527
28	0.875	0.1	0.15352
28	0.875	0.5	0.0432751
28	0.875	0.9	0.0176945
28	0.9375	0	0.409372
28	0.9375	0.1	0.207266
28	0.9375	0.5	0.047331
28	0.9375	0.9	0.0180457
29	0.5	0	0.0496352
29	0.5	0.1	0.0427531
29	0.5	0.5	0.0249455
29	0.5	0.9	0.0153761
29	0.75	0	0.123962
29	0.75	0.1	0.0907807
29	0.75	0.5	0.0346663
29	0.75	0.9	0.016457
29	0.875	0	0.244683
29	0.875	0.1	0.148127
29	0.875	0.5	0.0413319
29	0.875	0.9	0.0168651
29	0.9375	0	0.401307
29	0.9375	0.1	0.200953
29	0.9375	0.5	0.045137
29	0.9375	0.9	0.0170324
30	0.5	0	0.0475026
30	0.5	0.1	0.0408938
30	0.5	0.5	0.0237113
30	0.5	0.9	0.0146553
30	0.75	0	0.119753
30	0.75	0.1	0.0868899
30	0.75	0.5	0.03292
30	0.75	0.9	0.0155153
30	0.875	0	0.238039
30	0.875	0.1	0.143297
30	0.875	0.5	0.0393289
30	0.875	0.9	0.0160229
30	0.9375	0	0.393172
30	0.9375	0.1	0.194985
30	0.9375	0.5	0.0431962
30	0.9375	0.9	0.0161602
31	0.5	0	0.0453603
31	0.5	0.1	0.0390108
31	0.5	0.5	0.0225849
31	0.5	0.9	0.0139169
31	0.75	0	0.115611
31	0.75	0.1	0.0837863
31	0.75	0.5	0.0314648
31	0.75	0.9	0.0147481
31	0.875	0	0.231367
31	0.875	0.1	0.138668
31	0.875	0.5	0.0375302
31	0.875	0.9	0.015191
31	0.9375	0	0.385194
31	0.9375	0.1	0.189307
31	0.9375	0.5	0.0412442
31	0.9375	0.9	0.0154272
32	0.5	0	0.0435758
32	0.5	0.1	0.0374812
32	0.5	0.5	0.0215246
32	0.5	0.9	0.0132473
32	0.75	0	0.111896
32	0.75	0.1	0.0808657
32	0.75	0.5	0.0301664
32	0.75	0.9	0.0140723
32	0.875	0	0.225226
32	0.875	0.1	0.134217
32	0.875	0.5	0.0360579
32	0.875	0.9	0.0144717
32	0.9375	0	0.378078
32	0.9375	0.1	0.183772
32	0.9375	0.5	0.0395519
32	0.9375	0.9	0.0146854
33	0.5	0	0.0417655
33	0.5	0.1	0.035847
33	0.5	0.5	0.0206976
33	0.5	0.9	0.0126186
33	0.75	0	0.108076
33	0.75	0.1	0.0777618
33	0.75	0.5	0.0288463
33	0.75	0.9	0.0133657
33	0.875	0	0.219561
33	0.875	0.1	0.1299
33	0.875	0.5	0.0344778
33	0.875	0.9	0.0138372
33	0.9375	0	0.370678
33	0.9375	0.1	0.178582
33	0.9375	0.5	0.0380496
33	0.9375	0.9	0.0139708
34	0.5	0	0.040182
34	0.5	0.1	0.0343498
34	0.5	0.5	0.0196912
34	0.5	0.9	0.0120844
34	0.75	0	0.104573
34	0.75	0.1	0.0750648
34	0.75	0.5	0.0275987
34	0.75	0.9	0.0128766
34	0.875	0	0.213939
34	0.875	0.1	0.126005
34	0.875	0.5	0.0331319
34	0.875	0.9	0.0131897
34	0.9375	0	0.363883
34	0.9375	0.1	0.173724
34	0.9375	0.5	0.0363858
34	0.9375	0.9	0.0133876
35	0.5	0	0.0385569
35	0.5	0.1	0.0330069
35	0.5	0.5	0.0188062
35	0.5	0.9	0.0115786
35	0.75	0	0.101364
35	0.75	0.1	0.0725871
35	0.75	0.5	0.0264464
35	0.75	0.9	0.0122306
35	0.875	0	0.209078
35	0.875	0.1	0.122004
35	0.875	0.5	0.0317813
35	0.875	0.9	0.0126157
35	0.9375	0	0.356953
35	0.9375	0.1	0.169176
35	0.9375	0.5	0.0350239
35	0.9375	0.9	0.0128156
36	0.5	0	0.0370695
36	0.5	0.1	0.0316419
36	0.5	0.5	0.0181652
36	0.5	0.9	0.0110056
36	0.75	0	0.0980871
36	0.75	0.1	0.0702264
36	0.75	0.5	0.0254194
36	0.75	0.9	0.0117128
36	0.875	0	0.203903
36	0.875	0.1	0.118649
36	0.875	0.5	0.0305357
36	0.875	0.9	0.0120809
36	0.9375	0	0.350819
36	0.9375	0.1	0.164721
36	0.9375	0.5	0.0336822
36	0.9375	0.9	0.0122894
37	0.5	0	0.0357862
37	0.5	0.1	0.0305454
37	0.5	0.5	0.0173174
37	0.5	0.9	0.0106044
37	0.75	0	0.0948771
37	0.75	0.1	0.06773
37	0.75	0.5	0.0244756
37	0.75	0.9	0.0112225
37	0.875	0	0.198914
37	0.875	0.1	0.115196
37	0.875	0.5	0.0292908
37	0.875	0.9	0.0116167
37	0.9375	0	0.344565
37	0.9375	0.1	0.160531
37	0.9375	0.5	0.0324026
37	0.9375	0.9	0.0117382
38	0.5	0	0.0344499
38	0.5	0.1	0.0294457
38	0.5	0.5	0.0166479
38	0.5	0.9	0.0101448
38	0.75	0	0.0922724
38	0.75	0.1	0.0656757
38	0.75	0.5	0.0235207
38	0.75	0.9	0.0108448
38	0.875	0	0.1941
38	0.875	0.1	0.111839
38	0.875	0.5	0.0282534
38	0.875	0.9	0.0111217
38	0.9375	0	0.338248
38	0.9375	0.1	0.156228
38	0.9375	0.5	0.0310972
38	0.9375	0.9	0.0112559
39	0.5	0	0.0332964
39	0.5	0.1	0.0283373
39	0.5	0.5	0.0160213
39	0.5	0.9	0.0097157
39	0.75	0	0.0895646
39	0.75	0.1	0.0635009
39	0.75	0.5	0.022553
39	0.75	0.9	0.0103189
39	0.875	0	0.189723
39	0.875	0.1	0.108723
39	0.875	0.5	0.0272563
39	0.875	0.9	0.0106573
39	0.9375	0	0.332225
39	0.9375	0.1	0.152365
39	0.9375	0.5	0.0300787
39	0.9375	0.9	0.0108911
40	0.5	0	0.0319808
40	0.5	0.1	0.0273335
40	0.5	0.5	0.0154014
40	0.5	0.9	0.0093678
40	0.75	0	0.0868049
40	0.75	0.1	0.061542
40	0.75	0.5	0.0218137
40	0.75	0.9	0.0100265
40	0.875	0	0.185471
40	0.875	0.1	0.105661
40	0.875	0.5	0.0262574
40	0.875	0.9	0.0102532
40	0.9375	0	0.326826
40	0.9375	0.1	0.148427
40	0.9375	0.5	0.0290045
40	0.9375	0.9	0.010452
41	0.5	0	0.0309958
41	0.5	0.1	0.0264291
41	0.5	0.5	0.0148007
41	0.5	0.9	0.0090455
41	0.75	0	0.0842824
41	0.75	0.1	0.0597069
41	0.75	0.5	0.0209473
41	0.75	0.9	0.0095594
41	0.875	0	0.181064
41	0.875	0.1	0.103112
41	0.875	0.5	0.0253595
41	0.875	0.9	0.0098637
41	0.9375	0	0.321447
41	0.9375	0.1	0.144907
41	0.9375	0.5	0.0280053
41	0.9375	0.9	0.0100127
42	0.5	0	0.0300356
42	0.5	0.1	0.0253832
42	0.5	0.5	0.014357
42	0.5	0.9	0.0086827
42	0.75	0	0.0820543
42	0.75	0.1	0.0578566
42	0.75	0.5	0.0202693
42	0.75	0.9	0.0092438
42	0.875	0	0.176856
42	0.875	0.1	0.100191
42	0.875	0.5	0.0245463
42	0.875	0.9	0.0094749
42	0.9375	0	0.316036
42	0.9375	0.1	0.141492
42	0.9375	0.5	0.0269696
42	0.9375	0.9	0.0096301
43	0.5	0	0.0289181
43	0.5	0.1	0.0246174
43	0.5	0.5	0.0138251
43	0.5	0.9	0.008395
43	0.75	0	0.0799794
43	0.75	0.1	0.0561244
43	0.75	0.5	0.0194942
43	0.75	0.9	0.0089347
43	0.875	0	0.173473
43	0.875	0.1	0.0977655
43	0.875	0.5	0.0236027
43	0.875	0.9	0.0091461
43	0.9375	0	0.311054
43	0.9375	0.1	0.138143
43	0.9375	0.5	0.0261761
43	0.9375	0.9	0.0092789
44	0.5	0	0.0279813
44	0.5	0.1	0.0237563
44	0.5	0.5	0.0133798
44	0.5	0.9	0.0081219
44	0.75	0	0.0776827
44	0.75	0.1	0.0544934
44	0.75	0.5	0.0189512
44	0.75	0.9	0.008602
44	0.875	0	0.169567
44	0.875	0.1	0.0951807
44	0.875	0.5	0.0227693
44	0.875	0.9	0.0088384
44	0.9375	0	0.305539
44	0.9375	0.1	0.135035
44	0.9375	0.5	0.0252588
44	0.9375	0.9	0.0090151
45	0.5	0	0.0271683
45	0.5	0.1	0.0230892
45	0.5	0.5	0.0129147
45	0.5	0.9	0.0078757
45	0.75	0	0.0757164
45	0.75	0.1	0.0529389
45	0.75	0.5	0.0183142
45	0.75	0.9	0.0082913
45	0.875	0	0.16585
45	0.875	0.1	0.092611
45	0.875	0.5	0.0221781
45	0.875	0.9	0.0085754
45	0.9375	0	0.300899
45	0.9375	0.1	0.132063
45	0.9375	0.5	0.0244771
45	0.9375	0.9	0.0086775
46	0.5	0	0.0262931
46	0.5	0.1	0.0223388
46	0.5	0.5	0.0124926
46	0.5	0.9	0.007544
46	0.75	0	0.073743
46	0.75	0.1	0.0514927
46	0.75	0.5	0.0177466
46	0.75	0.9	0.0080725
46	0.875	0	0.162266
46	0.875	0.1	0.0904369
46	0.875	0.5	0.0213563
46	0.875	0.9	0.0082843
46	0.9375	0	0.296167
46	0.9375	0.1	0.128896
46	0.9375	0.5	0.0237029
46	0.9375	0.9	0.0084153
47	0.5	0	0.0253837
47	0.5	0.1	0.02157
47	0.5	0.5	0.0120629
47	0.5	0.9	0.0073429
47	0.75	0	0.071634
47	0.75	0.1	0.0500555
47	0.75	0.5	0.0171261
47	0.75	0.9	0.0077474
47	0.875	0	0.159214
47	0.875	0.1	0.0880908
47	0.875	0.5	0.0206834
47	0.875	0.9	0.0080187
47	0.9375	0	0.29185
47	0.9375	0.1	0.126052
47	0.9375	0.5	0.0229617
47	0.9375	0.9	0.008063
48	0.5	0	0.0246864
48	0.5	0.1	0.0209247
48	0.5	0.5	0.0116462
48	0.5	0.9	0.0071263
48	0.75	0	0.069982
48	0.75	0.1	0.0487429
48	0.75	0.5	0.0165882
48	0.75	0.9	0.007518
48	0.875	0	0.15616
48	0.875	0.1	0.0860639
48	0.875	0.5	0.0201831
48	0.875	0.9	0.0077741
48	0.9375	0	0.286852
48	0.9375	0.1	0.123031
48	0.9375	0.5	0.0222555
48	0.9375	0.9	0.0078817
49	0.5	0	0.0239325
49	0.5	0.1	0.0203155
49	0.5	0.5	0.0112414
49	0.5	0.9	0.0068332
49	0.75	0	0.0683097
49	0.75	0.1	0.0473339
49	0.75	0.5	0.0160763
49	0.75	0.9	0.0072856
49	0.875	0	0.152941
49	0.875	0.1	0.0839825
49	0.875	0.5	0.0195394
49	0.875	0.9	0.0074874
49	0.9375	0	0.282725
49	0.9375	0.1	0.120716
49	0.9375	0.5	0.0215333
49	0.9375	0.9	0.0075783
50	0.5	0	0.0232114
50	0.5	0.1	0.0196995
50	0.5	0.5	0.01098
50	0.5	0.9	0.0066693
50	0.75	0	0.0665647
50	0.75	0.1	0.045977
50	0.75	0.5	0.0156518
50	0.75	0.9	0.0070238
50	0.875	0	0.149769
50	0.875	0.1	0.0820184
50	0.875	0.5	0.0189316
50	0.875	0.9	0.0072197
50	0.9375	0	0.278252
50	0.9375	0.1	0.11809
50	0.9375	0.5	0.0209394
50	0.9375	0.9	0.0073544
